# Supplementary material for: Assessing genome assembly quality using the LTR Assembly Index (LAI)
Source: Nucleic Acids Res. 2018 Aug 10;46(21):e126. doi: 10.1093/nar/gky730 (PMC6265445; doi:10.1093/nar/gky730)
Supplement: Supplementary Data [file gky730_supplemental_files.zip]

Archive with 2 entries (2 files):
- Supplementary data.pdf
- Supplementary Table S1.xls
