# Supplementary material for: Assessing genome assembly quality using the LTR Assembly Index (LAI)
Source: Nucleic Acids Res. 2018 Aug 10;46(21):e126. doi: 10.1093/nar/gky730 (PMC6265445; doi:10.1093/nar/gky730)
Supplement: Supplementary Data [file gky730_supplemental_files.zip › Supplementary Table S1.xls]

## Sheet: Sheet1
Supplementary Table S1. Genome metrics of plant genomes used in this study
Genome	Intact LTR-RT	Total LTR-RT	Solo LTR	Mean LTR identity (%)	Raw LAI	LAI	Internal length (bp)	Contig N50 (Kb)	Scaffold N50 (Mb)	Scaffold size (Mb)	C-value (Mb)	BUSCOv3	CEGMA	Version	Major sequencing technique	Source
Ananas comosus	0.01001	0.3581	0.0689684	92.1454	2.8	8.01848	5228.47	134.627	11.7593	381.905	538	0.926	0.9073	v6.0	PacBio	Phytozome v11
Aquilegia coerulea	0.06343	0.28221	0.0330865	95.6519	22.5	17.8518	5608.89	121.821	4.2324	301.983	NA	0.936	0.8589	v1.0	Sanger WGS	Phytozome v11
Arabidopsis lyrata	0.04479	0.15831	0.0172068	97.3551	28.3	22.6724	6583.91	227.391	24.4645	206.668	245	0.985	0.9798	v1.0	Sanger WGS	Phytozome v11
Arabidopsis thaliana Col0	0.00685	0.0706	0.00855993	93.439	13.1	11.2811	5139.88	93.76	0.093896	131.496	156	0.97	0.9798	Nature (2000)	BAC-by-BAC	www.arabidopsis.org
Arabidopsis thaliana Col0	0.00851	0.0706	0.00915355	93.439	13.9	13.6324	5001.9	93.802	0.093985	133.731	156	0.976	0.9839	TIGR1	BAC-by-BAC	www.arabidopsis.org
Arabidopsis thaliana Col0	0.00932	0.0706	0.00915927	93.439	13.2	14.7797	5170.19	13591.5	23.4708	119.77	156	0.982	0.9839	TIGR4	BAC-by-BAC	www.arabidopsis.org
Arabidopsis thaliana Col0	0.00937	0.0706	0.00915925	93.439	13.3	14.8505	5184.56	11194.5	23.4598	119.668	156	0.982	0.9798	TAIR10/Araport	BAC-by-BAC	www.arabidopsis.org
Arabidopsis thaliana Col0	0.00937	0.0706	0.00916434	93.439	13.3	14.8505	5167.38	13591.5	23.4708	119.77	156	0.982	0.9839	TIGR2/TIGR3	BAC-by-BAC	www.arabidopsis.org
Arabidopsis thaliana Col0	0.00937	0.0706	0.00915832	93.439	13.3	14.8505	5167.38	14137.7	23.4708	119.708	156	0.982	0.9839	TIGR5/TAIR6/TAIR7	BAC-by-BAC	www.arabidopsis.org
Arabidopsis thaliana Col0	0.00941	0.0706	0.0091896	93.439	13.3	14.9072	5167.38	11194.5	23.4708	119.708	156	0.982	0.9798	TAIR8	BAC-by-BAC	www.arabidopsis.org
Arabidopsis thaliana Col0	0.00951	0.0706	0.00922136	93.439	13.5	15.0488	5199.37	11194.5	23.4598	119.668	156	0.982	0.9798	TAIR9	BAC-by-BAC	www.arabidopsis.org
Arabidopsis thaliana Col0	0.00952	0.0706	0.0106155	93.439	10.6	15.063	5218.96	7352.87	7.35287	119.96	156	0.982	0.9758	P4C2	PacBio	https://github.com/PacificBiosciences/DevNet
Arabidopsis thaliana Cvi0	0.00977	0.0706	0.0102191	93.439	14.7	15.4171	5124.8	6073.26	6.07326	119.908	156	0.98	0.9798	P4C2	PacBio	https://github.com/PacificBiosciences/DevNet
Arabidopsis thaliana KM74	0.0092	0.0706	0.0125008	93.439	12.5683	14.6097	5282.39	12334.8	12.3348	119.503	156	0.973	0.9677	miniasm	Oxford Nanopore	CoGe
Arabidopsis thaliana KM74	0.011	0.0706	0.012501	93.439	14.05	17.1593	5351.61	10737	10.737	119.75	156	0.981	0.9798	falcon	PacBio	CoGe
Arabidopsis thaliana Ler0	0.00765	0.0706	0.00846793	93.439	11.3	12.4142	4752.3	6367.29	6.36729	130.858	156	0.984	0.9879	P5C3	PacBio	https://github.com/PacificBiosciences/DevNet
Arabidopsis thaliana Ler0	0.01147	0.0706	0.01251	93.439	15.2	17.825	5509.67	10401.8	10.4018	122.823	156	0.98	0.9798	Sequel	PacBio	https://github.com/PacificBiosciences/DevNet
Arabidopsis thaliana Nd1	0.00378	0.0706	0.009	93.439	5.55882	6.93265	4697.72	263.174	0.589639	116.846	156	0.985	0.9839	GCA_001742845.1	Illumina	NCBI
Arabis alpina	0.05832	0.30241	0.0362746	94.8399	19.3	16.9366	5448.74	1047.3	36.5982	311.642	372	0.959	0.9839	GCA_900128785.1	PacBio	NCBI
Asparagus officinalis	0.0188	0.51872	0.0909672	93.6858	3.6	4.48415	4723.7	80.152	131.34	1187.54	1320	0.868	0.6976	GCA_001876935.1	Illumina	NCBI
Boechera stricta	0.00595	0.11309	0.0114848	93.0348	5.3	8.01576	4119.38	40.382	2.18789	189.344	235	0.963	0.9234	v1.0	Illumina	Phytozome v11
Brachypodium distachyon	0.01535	0.21268	0.0375506	93.3702	7.2	8.97201	6153.99	21988.5	59.1306	271.163	355	0.982	0.9395	v3.0	Sanger WGS	Phytozome v11
Brachypodium stacei	0.00514	0.14127	0.0111975	94.6149	3.6	1.86966	5238.59	233.15	23.0609	234.142	NA	0.981	0.9113	v1.0	Illumina	Phytozome v11
Brassica rapa FPsc	0.00333	0.0549	0.00374272	92.6	6.1	10.0395	4279.36	18.408	28.4886	315.054	485	0.963	0.9798	v1.0	Illumina	Phytozome v11
Capsella rubella	0.00774	0.05956	0.00516144	94.2433	13	12.3155	4785.41	134.112	15.0607	134.835	215	0.98	0.9758	v1.0	454	Phytozome v11
Chenopodium pallidicaule	0.01259	0.31036	0.0392938	92.7884	4.1	7.5091	6976.93	84.545	0.356818	337.011	465	0.906	0.8226	GCA_001687005.1	Illumina	NCBI
Chenopodium quinoa	0.0758	0.42329	0.123987	93.5748	17.9	19.0964	7649.67	1787.82	3.84428	1333.55	1450	0.916	0.8629	GCF_001683475.1	PacBio	NCBI
Chenopodium suecicum	0.01034	0.35617	0.0423079	93.4654	2.9	4.40439	5489.5	28.139	0.105389	536.949	815	0.909	0.8468	GCA_001687025.1	Illumina	NCBI
Citrus clementina	0.03558	0.27996	0.0478749	92.6693	12.7	16.4443	5944.7	118.875	31.4109	301.387	370	0.942	0.9194	v1.0	Sanger WGS	Phytozome v11
Citrus maxima	0.03181	0.27989	0.0508569	94.2365	11.4	10.7346	5966.51	3964.31	40.3956	345.78	383	0.953	0.9274	GCA_002006925.1	PacBio	NCBI
Citrus reticulata	0.04853	0.3192	0.054068	93.8493	15.2	15.6239	6210.08	11376.1	42.1364	366.126	360	0.942	0.9194	v1	PacBio	Unpublished
Citrus sinensis	0.00281	0.1392	0.0146983	92.1271	2	7.26987	4527.12	6.893	0.250548	319.231	380	0.897	0.8427	v1.0	454	Phytozome v11
Conringia planisiliqua	0.02146	0.206	0.0369151	93.7499	10.4	11.1039	4986.86	3106.33	8.88259	184.156	225	0.981	0.9718	GCA_900108845.1	PacBio	NCBI
Eucalyptus grandis	0.02309	0.24731	0.0157198	91.6419	9.3	14.9276	5897.33	67.206	57.4723	691.346	611	0.935	0.875	v2.0	Sanger WGS	Phytozome v11
Euclidium syriacum	0.02101	0.21583	0.037973	91.6561	9.7	16.2953	5567.89	4586.64	17.4879	229.211	264	0.96	0.996	GCA_900116095.1	PacBio	NCBI
Eutrema salsugineum	0.05487	0.34177	0.0819203	94.52	16.1	14.6367	5994.44	251.592	13.4419	243.118	260	0.968	0.9798	v1.0	Sanger WGS	Phytozome v11
Fragaria vesca	0.00958	0.12793	0.0129638	94.0095	7.5	7.47316	5200.72	57.1	27.2145	206.889	241	0.92	0.9355	v1.0	454	Phytozome v11
Fragaria vesca	0.03535	0.19624	0.0276779	94.3945	18	16.8901	5583.6	7947.33	7.94733	219.408	241	0.949	0.9395	v4.1	PacBio	CoGe
Glycine max	0.02821	0.31472	0.0625592	94.4466	9	7.74322	5541.4	182.839	48.5775	978.495	1100	0.931	0.8992	Wm82.v2	Sanger WGS	Phytozome v11
Gossypium barbadense AA	0.00746	0.50608	0.0794267	93.2194	1.5	3.69647	4443.21	57.652	103.354	1442.73	NA	0.86	0.8831	GCA_002928715.1	Illumina	NCBI
Gossypium barbadense DD	0.00787	0.39609	0.0425717	92.6341	2	5.84329	4257.73	112.908	59.7005	820.801	NA	0.865	0.8589	GCA_002926015.1	Illumina	NCBI
Gossypium hirsutum	0.04216	0.45495	0.137707	93.4466	9.3	10.857	4573.4	389.437	90.4101	2341.88	2347	0.958	0.9435	v1.0	PacBio	Phytozome v12
Gossypium raimondii	0.01206	0.42113	0.0495659	92.0482	2.9	8.39199	4424.6	135.582	62.1752	761.406	880	0.962	0.9355	v2.0	454	Phytozome v11
Helianthus annuus	0.18338	0.589	0.190136	95.9019	31.1	25.7485	6144.48	414.176	178.899	3027.84	2372	0.889	0.9516	GCA_002127325.1	PacBio	NCBI
Ipomoea nil	0.05142	0.41617	0.060632	95.0052	12.4	9.57143	5331.05	1873.36	2.88037	735.231	1125	0.938	0.9435	GCF_001879475.1	PacBio	NCBI
Kalanchoe marnieriana	0.00412	0.15371	0.0102803	94.5095	2.7	1.26624	3976.42	137.193	0.454876	422.008	NA	0.902	0.9556	v1.0	Illumina	Phytozome v11
Linum usitatissimum	0.00377	0.09393	0.00661385	93.0946	4	6.5475	4212.93	22.234	0.693492	318.251	373	0.91	0.9718	v1.0	Illumina	Phytozome v11
Malus domestica	0.00735	0.29583	0.036631	95.8373	2.5	0	4053.03	10.251	0.011136	881.279	792	0.933	0.8871	v1.0	454	Phytozome v11
Malus domestica	0.06222	0.31167	0.0360994	94.0518	20	19.8543	5695.8	600.705	37.6049	709.561	750	0.96	0.9315	GCA_002114115.1	PacBio	NCBI
Manihot esculenta	0.01325	0.35719	0.102173	94.5676	3.7	2.10295	4804.86	29.848	28.1193	582.281	746	0.947	0.8871	v6.0	Illumina	Phytozome v11
Medicago truncatula	0.02063	0.20873	0.0387773	94.1842	9.9	9.38167	5428.31	5925.38	12.8482	402.065	465	0.926	0.8952	GCA_002024945.1	PacBio	NCBI
Medicago truncatula	0.01968	0.17866	0.0247785	94.349	11	10.0179	6141.46	343.679	49.1724	411.831	465	0.909	0.8992	Mt4.0v1	Sanger WGS	Phytozome v11
Mimulus guttatus	0.04352	0.33241	0.0556214	95.1935	13.1	9.74171	4929.82	47.019	21.2126	312.75	362	0.916	0.9395	v2.0	Sanger WGS	Phytozome v11
Oropetium thomaeum	0.0491	0.2595	0.0804513	93.7015	18.9	19.7398	6485.44	2386.38	2.38638	243.175	245	0.969	0.9274	GCA_001182835.1	PacBio	NCBI
Oryza sativa 93-11	0.0081	0.2636	0.0357488	93.185	3.07	5.36608	5707.65	30.938	31.5711	435.744	489	0.974	0.9194	GCA_000004655.2	Illumina	NCBI
Oryza sativa IR64	0.0041	0.2636	0.0159899	93.185	1.55	3.84863	5153.61	27.519	0.293613	345.209	489	0.987	0.9234	NGS	Illumina	http://schatzlab.cshl.edu/data/rice/
Oryza sativa Kasalath	0.0054	0.2636	0.0212422	93.185	2.04856	4.34181	5359.62	16.294	29.8226	401.142	489	0.96	0.9234	NGS	Illumina	http://rapdb.dna.affrc.go.jp/
Oryza sativa MH63	0.0622	0.2636	0.0855632	93.185	23.6	25.8896	6126.89	3097.36	3.09736	359.919	489	0.935	0.8911	GCA_001623365.1	PacBio	NCBI
Oryza sativa Nipponbare	0.0042	0.2636	0.0107942	93.185	1.61	3.88657	5487.84	26.161	0.213723	355.69	489	0.983	0.9153	NGS	Illumina	http://schatzlab.cshl.edu/data/rice/
Oryza sativa Nipponbare	0.0394	0.2636	0.0522703	93.185	14.94	17.2401	6522.13	380.431	29.2756	358.547	489	0.964	0.9073	TIGR1	BAC-by-BAC	http://rice.tigr.org
Oryza sativa Nipponbare	0.0427	0.2636	0.0537957	93.185	16.21	18.492	6498.32	1186.18	29.6139	364.909	489	0.972	0.9153	TIGR2	BAC-by-BAC	http://rice.plantbiology.msu.edu/
Oryza sativa Nipponbare	0.0485	0.2636	0.064264	93.185	18.38	20.6923	6398.76	7457.19	31.2197	382.788	489	0.983	0.9274	IRGSP5	BAC-by-BAC	http://rapdb.dna.affrc.go.jp/
Oryza sativa Nipponbare	0.0489	0.2636	0.0664746	93.185	18.57	20.8441	6413.69	5117.46	29.7372	370.792	489	0.982	0.9274	IRGSP3	BAC-by-BAC	http://rapdb.dna.affrc.go.jp/
Oryza sativa Nipponbare	0.0473	0.2636	0.0579968	93.185	17.9439	20.8495	6406.67	7131.32	30.8287	382.776	489	0.982	0.9274	IRGSP4	BAC-by-BAC	http://rapdb.dna.affrc.go.jp/
Oryza sativa Nipponbare	0.0492	0.2636	0.0652167	93.185	18.68	20.9579	6407.24	5445.79	29.6959	370.631	489	0.983	0.9274	TIGR3	BAC-by-BAC	http://rice.plantbiology.msu.edu/
Oryza sativa Nipponbare	0.0496	0.2636	0.0658246	93.185	18.83	21.1096	6411.27	7361.05	29.8948	372.318	489	0.983	0.9274	MSU6	BAC-by-BAC	http://rice.plantbiology.msu.edu/
Oryza sativa Nipponbare	0.0496	0.2636	0.0658502	93.185	18.8	21.1096	6401.02	7340.42	29.8742	372.078	489	0.983	0.9274	TIGR4	BAC-by-BAC	http://rice.plantbiology.msu.edu/
Oryza sativa Nipponbare	0.0496	0.2636	0.0659838	93.185	18.8	21.1096	6401.02	7340.42	29.8742	372.078	489	0.983	0.9274	TIGR5	BAC-by-BAC	http://rice.plantbiology.msu.edu/
Oryza sativa Nipponbare	0.0497	0.2636	0.0658895	93.185	18.84	21.1476	6407.73	7711.35	29.9584	374.471	489	0.983	0.9274	MSU7/IRGSP1	BAC-by-BAC	http://rice.plantbiology.msu.edu/
Oryza sativa R498	0.0611	0.2636	0.0646511	93.185	23.19	25.4723	6101.69	25582.6	31.7784	390.984	489	0.981	0.9395	GCA_002151415.1	PacBio	NCBI
Oryza sativa ZS97	0.0626	0.2636	0.0709308	93.185	23.74	26.0414	6113.27	2339.07	2.33907	346.854	489	0.915	0.875	GCA_001623345.1	PacBio	NCBI
Panicum virgatum	0.00401	0.22222	0.0368467	95.0877	1.8	0	4998.27	5.714	53.0119	1697.29	1320	0.906	0.8871	v1.0	454	Phytozome v11
Phaseolus vulgaris	0.00687	0.3209	0.0582209	93.4903	2.1	3.53416	5354.01	39.526	50.3674	521.077	587	0.92	0.8589	v1.0	454	Phytozome v11
Phaseolus vulgaris	0.0691	0.3442	0.0460881	93.2085	20.07	22.2972	6970.81	1885.88	49.671	537.219	587	0.924	0.875	v2.0	PacBio	Phytozome v12
Physcomitrella patens	0.04473	0.3631	0.0210082	88.9449	12.3	17.9276	5976.26	464.934	17.4355	473.227	518	0.624	0.9476	v3.0	Sanger WGS	Phytozome v11
Populus trichocarpa	0.01397	0.22298	0.0258202	92.9197	6.3	9.33972	4766.31	552.806	19.4655	434.135	484	0.963	0.9113	v3.0	Sanger WGS	Phytozome v11
Prunus persica	0.03777	0.20642	0.0238488	92.8634	18.3	21.4981	5289.2	255.416	27.368	227.411	269	0.976	0.9355	v2.0	Sanger WGS	Phytozome v11
Ricinus communis	0.01218	0.26803	0.0536986	93.4943	4.5	5.92295	4536.32	32.301	0.496528	350.631	509	0.938	0.8911	v0.1	Sanger WGS	Phytozome v11
Salix purpurea	0.00962	0.11092	0.00567732	93.5434	8.7	9.98471	4195.71	45.777	17.359	475.451	460	0.949	0.9113	v1.0	Illumina	Phytozome v11
Selaginella lepidophylla	0.03729	0.16219	0.0150552	98.2393	23	11.0715	5310.22	163.247	0.163247	122.532	109	0.578	0.9758	PRJNA386571	PacBio	NCBI
Selaginella moellendorffii	0.02527	0.2876	0.0584485	91.0413	8.8	14.4276	5120.01	119.796	1.74988	212.761	106	0.498	0.9919	v1.0	Sanger WGS	Phytozome v11
Sesamum indicum	0.00981	0.11303	0.00962555	91.5594	8.7	14.3276	5230.36	103.258	20.2576	272.735	337	0.931	0.9032	v1.0	Illumina	Phytozome v11
Setaria italica	0.041	0.29328	0.0566884	93.233	14	16.1582	7236.05	126.273	47.2534	405.737	513	0.979	0.9355	v2.0	Sanger WGS	Phytozome v11
Setaria viridis	0.00866	0.24689	0.0309192	92.5118	3.5	7.68737	7331.73	68.188	46.0833	394.903	510	0.974	0.9476	v1.0	Sanger WGS	Phytozome v11
Solanum lycopersicum	0.00912	0.3874	0.0337503	90.2688	2.4	8.0276	5014.3	93.241	64.8407	781.666	900	0.963	0.875	ITAG2.4	454	Phytozome v11
Solanum pennellii	0.01576	0.3838	0.0426166	90.1931	4.1	14.8119	5288.2	2521.71	2.52171	915.596	1198	0.965	0.8589	canu-smartdenovo	Oxford Nanopore	http://www.plabipd.de/portal/solanum-pennellii
Solanum tuberosum	0.00533	0.32764	0.0359524	91.4748	1.6	7.2276	4455.18	34.736	61.0959	705.876	856	0.947	0.8427	v3.0	454	Phytozome v11
Sorghum bicolor	0.1243	0.41175	0.0640364	94.4003	30.2	29.0736	7321.19	1179.14	68.6582	732.152	734	0.974	0.9395	v3.0	Sanger WGS	Phytozome v11
Sorghum bicolor	0.1165	0.3879	0.0490526	93.9266	30.32	30.2305	7359.54	195.355	62.3523	738.541	734	0.973	0.94	GCA_000003195.1	Sanger WGS	NCBI
Sorghum bicolor	0.1193	0.3879	0.0767919	93.9266	31.42	30.9523	7332.13	420.126	62.2435	726.796	734	0.973	0.944	GCA_000003195.2	Sanger WGS	NCBI
Sorghum bicolor	0.1243	0.3879	0.0689559	93.9266	25.52	32.2413	7324.35	1310.03	68.6582	708.735	734	0.974	0.94	GCA_000003195.3	Sanger WGS	NCBI
Spirodela polyrhiza	0.00308	0.09622	0.00613766	88.8045	3.2	8.8276	4168.58	18.927	4.9248	145.199	158	0.853	0.7903	v1.0	454	Phytozome v11
Theobroma cacao	0.00763	0.37237	0.0868125	92.1774	2	7.12834	5548.05	84.396	34.3978	346.165	416	0.956	0.8911	v1.0	454	Phytozome v11
Utricularia gibba	0.00615	0.12788	0.0265708	90.5949	4.8	14.3813	5360.92	3446.36	3.44636	100.689	88	0.81	0.9758	GCA_002189035.1	PacBio	NCBI
Vitis vinifera	0.0302	0.3214	0.0401118	94.088	9.4	9.15228	5476.09	2173.1	2.1731	591.421	416	0.954	0.7621	P4C2	PacBio	https://www.ncbi.nlm.nih.gov/pmc/articles/PMC5503144/
Vitis vinifera	0.02458	0.26288	0.0408904	92.234	9.4	14.3691	5248.85	103.537	23.0067	486.199	416	0.957	0.754	Genoscope.12X	Sanger WGS	Phytozome v11
Volvox carteri	0.00785	0.08789	0.00676225	96.4415	8.9	3.2724	4980.62	85.213	2.59976	131.163	138	0.198	0.8508	v2.0	454	Phytozome v11
Xerophyta viscosa	0.00883	0.16292	0.0162146	92.7519	5.4	8.9119	4411.04	1183.89	1.67032	295.462	300	0.895	0.8548	GCA_002076135.1	PacBio	NCBI
Zea mays B73	0.09405	0.69084	0.201577	95.447	13.6	9.52843	6988.72	39.949	216.916	2061.02	2665	0.829	0.8629	v1.0	BAC-by-BAC	http://www.gramene.org/
Zea mays B73	0.09505	0.68602	0.174716	95.447	13.9	9.82843	6970.04	41.25	217.873	2066.43	2665	0.849	0.871	v2.0	BAC-by-BAC	http://www.gramene.org/
Zea mays B73	0.10611	0.68388	0.2073	95.447	15.5	11.4284	7001.07	41.308	217.96	2067.86	2665	0.946	0.875	v3.0	BAC-by-BAC	http://www.gramene.org/
Zea mays B73	0.1718	0.69377	0.242464	95.447	24.8	20.7284	6746.08	1279.97	223.902	2134.37	2665	0.961	0.8992	v4.0	PacBio	http://www.gramene.org/
Zea mays CML247	0.0492	0.6511	0.00693414	95.447	7.56	3.48843	6509.8	55.037	229.845	2197.97	2665	0.964	0.8871	GCA_002682915.2	Illumina	NCBI
